# Supplementary material for: Evaluation of the Hematological and Serum Biochemistry Parameters in the Pre-Symptomatic and Symptomatic Stages of ALS Disease to Support Early Diagnosis and Prognosis
Source: Cells. 2022 Nov 11;11(22):3569. doi: 10.3390/cells11223569 (PMC9688239; doi:10.3390/cells11223569)
Supplement: Supplementary file 1 [file cells-11-03569-s001.zip]

Archive with 1 entries (1 files):
- cells-2019452-supplementary.pdf
